# Supplementary material for: Genome-Wide Identification, Expression, and Functional Analysis of the Sugar Transporter Gene Family in Cassava (Manihot esculenta)
Source: Int J Mol Sci. 2018 Mar 26;19(4):987. doi: 10.3390/ijms19040987 (PMC5979426; doi:10.3390/ijms19040987)
Supplement: Supplementary file 1 [file ijms-19-00987-s001.zip]

Archive with 2 entries (2 files):
- Supplemental Table 1.xls
- Supplemental Table 2.xls
