# Supplementary material for: Genome-Wide Identification, Expression, and Functional Analysis of the Sugar Transporter Gene Family in Cassava (Manihot esculenta)
Source: Int J Mol Sci. 2018 Mar 26;19(4):987. doi: 10.3390/ijms19040987 (PMC5979426; doi:10.3390/ijms19040987)
Supplement: Supplementary file 1 [file ijms-19-00987-s001.zip › Supplemental Table 1.xls]

## Sheet: Sheet1
Supplemental Table S1. Primers used for qRT-PCR analysis.			Supplemental Table S2. Primers used for expression in vector pDR195.			Supplemental Table S3. Primers used for expression in vector pX-DG.
Gene Name	Primer sequneces (5' to 3')		Gene Name	Primer sequneces (5' to 3')		Gene Name	Primer sequneces (5' to 3')
MeSTP1	AATGGGAAGAAGAGCCAGTATG		MeSTP1	tcgacccagcctcgaATGGCCGGCGGTGTAA		MeSTP1	ATGGCCGGCGGTGTAA
	CCGATACCGAAACCCAGAAATA			gtccaaagctggatcCTAAACCGAATCTTTATCTTTGT			CTAAACCGAATCTTTATCTTTGT
MeSTP2	TGCTGTCATGTTTTATGCCCCTG		MeSTP2	tcgacccagcctcgaATGCCTGGCTTCACCAA		MeSTP2	ATGCCTGGCTTCACCAA
	TCCACAACTAAAATTGCCACCAC			gtccaaagctggatcTCACTTACAATTTCCCAGTGGT			TCACTTACAATTTCCCAGTGGT
MeSTP3	CTTCGTTGTATTTTGCTGCCCTT		MeSTP3	tcgacccagcctcgaATGGATGATTTTTTGAAAGAGT		MeSTP3	ATGGATGATTTTTTGAAAGAGT
	CGATCCAACAATGATGCTGCCTT			gtccaaagctggatcCTAAGCTTGTGATCCTGTTTTTTCCT			CTAAGCTTGTGATCCTGTTTTTTCCT
MeSTP4	AGACCTCAACTTATCTGTGGCTC		MeSTP4	tcgacccagcctcgaATGCTTGACTTAAGTCA		MeSTP4	ATGCTTGACTTAAGTCA
	GACGCATCATCTCCAAATCCCA			gtccaaagctggatcTTATTCAATTGACTTCTCCAGT			TTATTCAATTGACTTCTCCAGT
MeSTP5	CTTGCTGCCTGAAACAAAAGGA		MeSTP5	tcgacccagcctcgaATGCCTGGAATCATGGTGGAATC		MeSTP5	ATGCCTGGAATCATGGTGGAATC
	TAACACCTCTTCCACAGCCAA			gtccaaagctggatcCTATGACAATGGCAATGACTT			CTATGACAATGGCAATGACTT
MeSTP6	AGTGCTTCCTGGTTTCTCTTT		MeSTP6	tcgacccagcctcgaATGGCTGGTGGAGGATTTACA		MeSTP6	ATGGCTGGTGGAGGATTTACA
	CAATGGGTACTTGCTTCGTTTC			gtccaaagctggatcTTAAACATGTAATTCCAACT			TTAAACATGTAATTCCAACT
MeSTP7	TGAGATAGCACCCACAAGAATCCG		MeSTP7	tcgacccagcctcgaATGCCTGCAGGAGGTTTCT		MeSTP7	ATGCCTGCAGGAGGTTTCT
	TTTGCAGTCCCGTAATTGACAAGG			gtccaaagctggatcTTAAAACTGGGTAACAGGATC			TTAAAACTGGGTAACAGGATC
MeSTP8	GTTTTACGCACCTGTTTTGTTCC		MeSTP8	tcgacccagcctcgaATGGTCGACATTGAGAGAGT		MeSTP8	ATGGTCGACATTGAGAGAGT
	TGAAGCAGCAATTTTCTCCTCCC			gtccaaagctggatcTCAATCCATGAATTTACTCCAG			TCAATCCATGAATTTACTCCAG
MeSTP9	GACGAGAAACGTACCCATTGA		MeSTP9	tcgacccagcctcgaATGGCAGGAGGTGGTTTTGC		MeSTP9	ATGGCAGGAGGTGGTTTTGC
	GAAGACGGGCCACCAATAA			gtccaaagctggatcTCATGCAATCTGTTGCTTA			TCATGCAATCTGTTGCTTA
MeSTP10	TTCTTTCTTCGCCTCATCGGTCA		MeSTP10	tcgacccagcctcgaATGGCAGTAGCATTAGCCATGA		MeSTP10	ATGGCAGTAGCATTAGCCATGA
	CCAAGCAGGACACGACCGAAT			gtccaaagctggatcTCAGGCAACTTGGTGCTCACT			TCAGGCAACTTGGTGCTCACT
MeSTP11	GAAAGTGCGTCTCTCTTGTCA		MeSTP11	tcgacccagcctcgaATGGCTGTGGGATTGGCCAT		MeSTP11	ATGGCTGTGGGATTGGCCAT
	CCGACCATTACCTGCGACACA			gtccaaagctggatcTCAAGCTGTTTCCATTTTACTGTCG			TCAAGCTGTTTCCATTTTACTGTCG
MeSTP12	TGCCAATCAGTCTGTTCCCGTTT		MeSTP12	tcgacccagcctcgaATGGCAGGAGGTGGTTTCGC		MeSTP12	ATGGCAGGAGGTGGTTTCGC
	TCAGATTCGCAGCCAAAATACCG			gtccaaagctggatcTCATGGTTTCTGTTTATTAGAA			TCATGGTTTCTGTTTATTAGAA
MeSTP13	ATTCTTCCTCTTCTTTGCTGGGT		MeSTP13	tcgacccagcctcgaATGGCAGGAGGATCCTTT		MeSTP13	ATGGCAGGAGGATCCTTT
	AGGCACTATCCTCTTCCAGAACCA			gtccaaagctggatcTCACTCAATTCCATGGCTT			TCACTCAATTCCATGGCTT
MeSTP14	TTGGAGATGACGCTTCTTTGCTTT		MeSTP14	tcgacccagcctcgaATGCCAGCCGTTGTAATTGCT		MeSTP14	ATGCCAGCCGTTGTAATTGCT
	GCACACAAGATTCAAGCAGCAGA			gtccaaagctggatcAGCAATTACAACGGCTGGCAT			AGCAATTACAACGGCTGGCAT
MeSTP15	TGCTGTCAATGTTATTTCTACCGTT		MeSTP15	tcgacccagcctcgaATGCCCGCTGGAGGTTTCGC		MeSTP15	ATGCCCGCTGGAGGTTTCGC
	CAGCCTCCAATAGCAGCATCCG			gtccaaagctggatcCTAAAATTCAAAACTGGTTGAC			CTAAAATTCAAAACTGGTTGAC
MeSTP16	CTGCCACCTACGATACGGAA		MeSTP16	tcgacccagcctcgaATGGCCGGTGGAGGATTTGCAG		MeSTP16	ATGGCCGGTGGAGGATTTGCAG
	TCCAGAACCAGTGATTTTGCCAGA			gtccaaagctggatcTTAAACCTGTGAGCCCGTCTTG			TTAAACCTGTGAGCCCGTCTTG
MeSTP17	GGTCCCTGCCCTTATAATCACC		MeSTP17	tcgacccagcctcgaATGCCTGCAGTAGGAGGCATA		MeSTP17	ATGCCTGCAGTAGGAGGCATA
	TCATCAACACCACGAACTCTTCTCA			gtccaaagctggatcTCACACAATCTTGGGAACTTG			TCACACAATCTTGGGAACTTG
MeSTP18	GGCAGACTAGAAGAAGGAAGAAG		MeSTP18	tcgacccagcctcgaATGGCAGGAGCACTTACAGA		MeSTP18	ATGGCAGGAGCACTTACAGA
	ACTGGAGCATAGAACAGGATTG			gtccaaagctggatcTTAGACGCGTGATCTCAACTTC			TTAGACGCGTGATCTCAACTTC
MeSTP19	CCCTGCCCTTATAATCACAATCGG		MeSTP19	tcgacccagcctcgaATGCCTGCTGTAGGAGGGATAGC		MeSTP19	ATGCCTGCTGTAGGAGGGATAGC
	TCCACATCATCAACACCACGAAC			gtccaaagctggatcTCACACATTTTTTGGACCTTGG			TCACACATTTTTTGGACCTTGG
MeSTP20	TGTTCATTTGTCAGGTTGCGGTA		MeSTP20	tcgacccagcctcgaATGGCACCATTTCTGAAGAAATT		MeSTP20	ATGGCACCATTTCTGAAGAAATT
	CCAACCAAACCCAGCAGCGTA			gtccaaagctggatcTTAAACAAACCTGCGCCAATACCAGT			TTAAACAAACCTGCGCCAATACCAGT
MeEF1α	TCCACTGGGTAGATTCGCTGTTA
	TAGCTCCACTTGGGTCCTTCTT
