# Supplementary material for: Genome-Wide Identification, Expression, and Functional Analysis of the Sugar Transporter Gene Family in Cassava (Manihot esculenta)
Source: Int J Mol Sci. 2018 Mar 26;19(4):987. doi: 10.3390/ijms19040987 (PMC5979426; doi:10.3390/ijms19040987)
Supplement: Supplementary file 1 [file ijms-19-00987-s001.zip › Supplemental Table 2.xls]

## Sheet: Sheet1
Supplemental Table 2. STP proteins from cassava, Arabidopsis thaliana and Ricinus communis used for phylogenetic analysis.
Specie	Gene Name	Accession numbers in Phytozome
Manihot esculenta	MeSTP1	Manes.01G067100
	MeSTP2	Manes.01G164600
	MeSTP3	Manes.01G182200
	MeSTP4	Manes.02G122000
	MeSTP5	Manes.02G122100
	MeSTP6	Manes.03G025000
	MeSTP7	Manes.03G180400
	MeSTP8	Manes.03G180600
	MeSTP9	Manes.04G053100
	MeSTP10	Manes.06G132600
	MeSTP11	Manes.06G132700
	MeSTP12	Manes.11G102900
	MeSTP13	Manes.14G139800
	MeSTP14	Manes.15G027100
	MeSTP15	Manes.15G027300
	MeSTP16	Manes.15G030700
	MeSTP17	Manes.16G020100
	MeSTP18	Manes.16G111500
	MeSTP19	Manes.17G033300
	MeSTP20	Manes.18G067900
Arabidopsis thaliana	AtSTP1	At1g11260
	AtSTP2	At1g07340
	AtSTP3	At5g61520
	AtSTP4	At3g19930
	AtSTP5	At1g34580
	AtSTP6	At3g05960
	AtSTP7	At4g02050
	AtSTP8	At5g26250
	AtSTP9	At1g50310
	AtSTP10	At3g19940
	AtSTP11	At5g23270
	AtSTP12	At4g21480
	AtSTP13	At5g26340
	AtSTP14	At1g77210
Ricinus communis	29681.t000003	29681.t000003
	29681.t000004	29681.t000004
	29716.t000007	29716.t000007
	29716.t000013	29716.t000013
	29737.t000051	29737.t000051
	29757.t000023	29757.t000023
	29757.t000030	29757.t000030
	29757.t000036	29757.t000036
	29844.t000101	29844.t000101
	29844.t000213	29844.t000213
	29844.t000215	29844.t000215
	29908.t000074	29908.t000074
	29908.t000075	29908.t000075
	29933.t000054	29933.t000054
	30024.t000068	30024.t000068
	30110.t000004	30110.t000004
	30113.t000005	30113.t000005
	30147.t000532	30147.t000532
	30190.t000358	30190.t000358
	56072.t000003	56072.t000003
